# Supplementary material for: Meta-analysis reveals associations between genetic variation in the 5′ and 3′ regions of Neuregulin-1 and schizophrenia
Source: Transl Psychiatry. 2017 Jan 17;7(1):e1004–. doi: 10.1038/tp.2016.279 (PMC5545738; doi:10.1038/tp.2016.279)
Supplement: Supplementary File 2 [file tp2016279x3.xlsx]

## Sheet: Case-Control studies
Author	Year	Case/Control	Ancestry	Method	Criteria	SNP ID	Pubmed ID	A allele	B allele	Risk allele	A (case)	A (control)	B (case)	B (Control)	AA (Case)	AB (Case)	BB (Case)	AA (Control)	AB (Control)	BB (Control)
Stefansson	2002	478/394	Iceland	Case-Control	DSM-III-R	rs73235619	12145742	A	G	G	74	61	658	443	4	66	296	4	53	195
Stefansson	2002	478/394	Iceland	Case-Control	DSM-III-R	rs35753505	12145742	C	T	C	269	229	471	543	49	171	150	34	161	191
Stefansson	2002	478/394	Iceland	Case-Control	DSM-III-R	rs62510682	12145742	T	G	G	233	216	501	414	37	159	171	37	142	136
Stefansson	2002	478/394	Iceland	Case-Control	DSM-III-R	rs6994992	12145742	T	C	T	249	72	393	144	48	153	120	12	48	48
Stefansson	2002	478/394	Iceland	Case-Control	DSM-III-R	rs113317778	12145742	A	G	G	93	76	639	442	6	81	279	6	64	189
Stefansson	2002	478/394	Iceland	Case-Control	DSM-III-R	478B14-848 (0)	12145742	0	non 0	0	255	211.1	425	376.9
Stefansson	2002	478/394	Iceland	Case-Control	DSM-III-R	420M9-1395 (0)	12145742	0	non 0	0	331.1	262.74	369.9	317.26
Stefansson	2003	609/618	Scottish	Case-control	DSM-III-R	rs73235619	12478479	A	G	G	105	112	1043	940	5	95	474	6	100	420
Stefansson	2003	609/618	Scottish	Case-control	DSM-III-R	rs35753505	12478479	C	T	C	439	315	705	715	84	271	217	48	219	248
Stefansson	2003	609/618	Scottish	Case-control	DSM-III-R	rs62510682	12478479	T	G	G	385	439	769	683	64	257	256	86	267	208
Stefansson	2003	609/618	Scottish	Case-control	DSM-III-R	rs6994992	12478479	T	C	T	481	368	653	660	102	277	188	66	236	212
Stefansson	2003	609/618	Scottish	Case-control	DSM-III-R	rs113317778	12478479	A	G	G	66	67	536	513	4	58	239	4	59	227
Stefansson	2003	609/618	Scottish	Case-control	DSM-III-R	478B14-848 (0)	12478479	0	non 0	0	390.98	373.98	801.02	802.04
Stefansson	2003	609/618	Scottish	Case-control	DSM-III-R	420M9-1395 (0)	12478479	0	non 0	0	249.48	222.9	337.52	318.1
Williams	2003	573/618	Irish (UK)	Case-control	DSM-IV	rs35753505	12808428	C	T	C	462	473	822	843	83	296	263	85	303	270
Williams	2003	573/618	Irish (UK)	Case-control	DSM-IV	478B14-848 (0)	12808428	0	non 0	0	200	184	933	1167
Williams	2003	573/618	Irish (UK)	Case-control	DSM-IV	420M9-1395 (0)	12808428	0	non 0	0	529	550	725	782
Iwata	2004	607/515	Japanese	Case-Control	DSM-IV	rs73235619	14699424	A	G	G	0	0	1214	1030	0	0	607	0	0	515
Iwata	2004	607/515	Japanese	Case-Control	DSM-IV	rs35753505	14699424	C	T	C	644	531	568	499	171	302	133	137	257	121
Iwata	2004	607/515	Japanese	Case-Control	DSM-IV	rs62510682	12145742	T	G	G	129	124	1085	906	7	115	485	7	110	398
Iwata	2004	607/515	Japanese	Case-Control	DSM-IV	rs6994992	12145742	T	C	T	661	543	553	487	180	301	126	143	257	115
Iwata	2004	607/515	Japanese	Case-Control	DSM-IV	rs113317778	12145742	A	G	G	13	11	1195	1017	0	13	591	0	11	503
Iwata	2004	607/515	Japanese	Case-Control	DSM-IV	478B14-848 (0)	12145742	0	non 0	0	592.15	427.91	613.85	586.09
Iwata	2004	607/515	Japanese	Case-Control	DSM-IV	420M9-1395 (0)	12145742	0	non 0	0	584.43	388.29	625.57	599.71
Bakker	2004	282/585	Dutch	Case-control	DSM-IV	rs35753505	15303101	C	T	C	170	453	348	717	28	114	117	88	277	220
Bakker	2004	282/585	Dutch	Case-control	DSM-IV	478B14-848 (0)	15303101	0	non 0	0	176.8	387.27	343.2	782.73
Hong	2004	228/269	Chinese	Case-Control	DSM-IV	rs3924999	15276238	A	G	A	355	411	101	127	141	73	14	161	89	19
Corvin	2004	243/222	Irish	Case-Control	DSM-IV	rs35753505	14966480	C	T	C	179	171	305	275	33	113	96	33	105	85
Corvin	2004	243/222	Irish	Case-Control	DSM-IV	478B14-848 (0)	14966480
Corvin	2004	243/222	Irish	Case-Control	DSM-IV	420M9-1395 (0)	14966480
Li	2004	298/336	Chinese	Case-control	Mixed	rs35753505	15007393	C	T	C	315	295	255	205	87	141	57	87	121	42
Li	2004	298/336	Chinese	Case-control	Mixed	rs62510682	15007393	T	G	G	26	28	556	490	1	24	266	1	26	232
Li	2004	298/336	Chinese	Case-control	Mixed	rs6994992	15007393	T	C	T	343	323	239	189	101	141	49	102	119	35
Li	2004	298/336	Chinese	Case-control	Mixed	420M9-1395 (-2)	15007393	(-2)	non (-2)	(-2)	323.21	416.83	152.79	207.17
Kampman	2004	94/395	Finnish	Case-control	DSM-IV	rs35753505	15538186	C	T	C	70	320	118	470	11	48	35	55	210	130
Zhao	2004	369/299	Chinese	Case-Control	DSM-III-R	rs35753505	14729827	C	T	C	399	311	339	287	108	183	78	81	149	69
Zhao	2004	369/299	Chinese	Case-Control	DSM-III-R	rs62510682	14729827	T	G	G	52	30	686	568	2	48	319	1	28	270
Zhao	2004	369/299	Chinese	Case-Control	DSM-III-R	rs6994992	14729827	T	C	T	421	335	319	263	120	181	69	94	147	58
Zhao	2004	369/299	Chinese	Case-Control	DSM-III-R	478B14-848 (4)	14729827	4	non 4	4	495.32	319.68	358.68	272.32
Zhao	2004	369/299	Chinese	Case-Control	DSM-III-R	420M9-1395 (-2)	14729827	(-2)	non (-2)	(-2)	677.28	538.68	318.72	265.32
Petryshen	2005	321/242	Portuguese	Case-control	DSM-IV	rs73235619	15545978	A	G	G	81	75	561	409	5	71	245	6	63	173
Petryshen	2005	321/242	Portuguese	Case-control	DSM-IV	rs35753505	15545978	C	T	C	223	146	419	338	39	145	137	22	102	118
Petryshen	2005	321/242	Portuguese	Case-control	DSM-IV	rs62510682	15545978	T	G	G	237	194	405	290	44	149	128	39	116	87
Petryshen	2005	321/242	Portuguese	Case-control	DSM-IV	rs6994992	15545978	T	C	T	254	184	388	300	50	154	117	35	114	93
Petryshen	2005	321/242	Portuguese	Case-control	DSM-IV	rs113317778	15545978	A	G	G	94	44	548	440	7	80	234	2	40	200
Petryshen	2005	321/242	Portuguese	Case-control	DSM-IV	rs764059	15545978	G	A	G	89	60	553	424	6	77	238	4	52	186
Petryshen	2005	321/242	Portuguese	Case-control	DSM-IV	SNP8NRG103492	15545978	G	T	Unknown	50	39	592	445	2	46	273	2	35	205
Petryshen	2005	321/242	Portuguese	Case-control	DSM-IV	rs2439272	15545978	A	G	A	154	216	368	268	23	108	130	48	120	74
Petryshen	2005	321/242	Portuguese	Case-control	DSM-IV	rs6988339	15545978	G	A	G	254	226	388	258	50	154	117	53	120	69
Petryshen	2005	321/242	Portuguese	Case-control	DSM-IV	rs4733376	15545978	G	A	G	85	62	557	422	6	73	242	4	54	184
Petryshen	2005	321/242	Portuguese	Case-control	DSM-IV	rs2466058	15545978	T	C	T	70	33	572	451	4	62	255	1	31	210
Petryshen	2005	321/242	Portuguese	Case-control	DSM-IV	478B14-848 (-2)	15545978	(-2)	non (-2)	(-2)	72	60	570	424
Petryshen	2005	321/242	Portuguese	Case-control	DSM-IV	478B14-848 (0)	15545978	0	non 0	0	219	147	423	337
Petryshen	2005	321/242	Portuguese	Case-control	DSM-IV	478B14-848 (2)	15545978	2	non 2	2	111	79	531	405
Petryshen	2005	321/242	Portuguese	Case-control	DSM-IV	478B14-848 (4)	15545978	4	non 4	4	128	113	514	371
Petryshen	2005	321/242	Portuguese	Case-control	DSM-IV	478B14-848 (6)	15545978	6	non 6	6	192	67	450	417
Petryshen	2005	321/242	Portuguese	Case-control	DSM-IV	420M9-1395 (-4)	15545978	(-4)	non (-4)	0	16	11	626	473
Petryshen	2005	321/242	Portuguese	Case-control	DSM-IV	420M9-1395 (-2)	15545978	(-2)	non (-2)	(-2)	127	91	515	393
Petryshen	2005	321/242	Portuguese	Case-control	DSM-IV	420M9-1395 (0)	15545978	0	non 0	0	237	186	405	298
Petryshen	2005	321/242	Portuguese	Case-control	DSM-IV	420M9-1395 (2)	15545978	2	non2	2	190	152	452	332
Petryshen	2005	321/242	Portuguese	Case-control	DSM-IV	420M9-1395 (4)	15545978	4	non 4	4	17	6	625	478
Petryshen	2005	321/242	Portuguese	Case-control	DSM-IV	420M9-1395 (6)	15545978	6	non 6	6	3	13	639	471
Petryshen	2005	321/242	Portuguese	Case-control	DSM-IV	420M9-1395 (8)	15545978	8	non 8	8	62	22	580	462
Lachman	2006	141/142	African-American (USA)	Case-Control	Mixed	rs35753505	16287046	C	T	C	19	34	259	236	1	17	121	2	30	103
Lachman	2006	141/142	African-American (USA)	Case-Control	Mixed	rs6150532	16287046	del	ins	Unknown	75	52	207	232	8	59	74	6	40	96
Lachman	2006	141/142	African-American (USA)	Case-Control	Mixed	rs5890668	16287046	del	ins	Unknown	47	68	235	216	6	35	100	12	44	86
Lachman	2006	141/142	African-American (USA)	Case-Control	Mixed	rs10691392	16287046	del	ins	Unknown	22	41	260	243	1	20	120	4	33	105
Lachman	2006	177/164	USA (Caucasian)	Case-control	Mixed	rs35753505	16287046	C	T	C	120	111	232	207	24	72	80	22	67	70
Lachman	2006	177/164	USA (Caucasian)	Case-control	Mixed	rs6150532	16287046	del	ins	Unknown	6	5	348	323	0	6	171	0	5	159
Lachman	2006	177/164	USA (Caucasian)	Case-control	Mixed	rs5890668	16287046	del	ins	Unknown	161	140	193	188	39	83	55	28	84	52
Lachman	2006	177/164	USA (Caucasian)	Case-control	Mixed	rs10691392	16287046	del	ins	Unknown	126	131	228	197	17	92	68	22	87	55
Fukui	2006	349/424	Japanese	Case-control	DSM-IV	rs62510682	16326006	T	G	G	90	90	608	758	10	70	269	3	84	337
Fukui	2006	349/424	Japanese	Case-control	DSM-IV	rs35753505	16326006	C	T	C	372	456	326	392	99	174	76	114	228	82
Fukui	2006	349/424	Japanese	Case-control	DSM-IV	rs6994992	16326006	T	C	T	352	466	346	382	91	170	88	123	220	81
Fukui	2006	349/424	Japanese	Case-control	DSM-IV	rs1081062	16326006	C	T	C	104	102	594	746	24	56	269	10	82	332
Ingason	2006	325/353	Dannish	Case-control	ICD-10	rs62510682	16483744	T	G	G	176	348	326	462	31	114	106	98	152	155
Ingason	2006	325/353	Dannish	Case-control	ICD-10	rs35753505	16483744	C	T	C	181	243	335	415	32	117	109	45	153	131
Ingason	2006	325/353	Dannish	Case-control	ICD-10	rs6994992	16483744	T	C	T	183	283	299	393	35	113	93	59	165	114
Ingason	2006	325/353	Dannish	Case-control	ICD-10	478B14-848 (0)	16483744	0	non 0	0	217	229.02	403	464.98
Ingason	2006	325/353	Dannish	Case-control	ICD-10	478B14-848 (4)	16483744	4	non 4	4	99.2	117.98	520.8	576.02
Ingason	2006	325/353	Dannish	Case-control	ICD-10	420M9-1395 (0)	16483744	0	non 0	0	273.6	306.36	296.4	359.64
Ingason	2006	325/353	Dannish	Case-control	ICD-10	420M9-1395 (-2)	16483744	(-2)	non (-2)	(-2)	102.6	133.2	467.4	532.8
Kim	2006	242/242	Korean	Case-control	DSM-IV	rs35753505	16526041	C	T	C	283	282	201	202	83	117	42	82	118	42
Kim	2006	242/242	Korean	Case-control	DSM-IV	rs62510682	16526041	T	G	G	41	57	443	427	2	37	203	3	51	188
Kim	2006	242/242	Korean	Case-control	DSM-IV	rs6994992	16526041	T	C	T	283	273	201	211	83	117	42	77	119	46
Benzel	2007	396/1342	Caucasian (UK)	Case-control	OPCRIT	rs6994992	17598910	T	C	T	331	1074	461	1608	69	193	134	215	644	482
Benzel	2007	396/1342	Caucasian (UK)	Case-control	OPCRIT	rs3924999	17598910	A	G	A	306	1154	488	1530	59	188	150	248	658	436
Benzel	2007	396/1342	Caucasian (UK)	Case-control	OPCRIT	rs6988339	17598910	G	A	G	338	1111	456	1573	72	194	131	230	651	461
Benzel	2007	396/1342	Caucasian (UK)	Case-control	OPCRIT	rs2954041	17598910	T	G	T	12	37	780	2645	0	12	384	0	37	1304
Benzel	2007	396/1342	Caucasian (UK)	Case-control	OPCRIT	rs2439272	17598910	A	G	A	323	1130	467	1552	66	191	138	238	654	449
Benzel	2007	396/1342	Caucasian (UK)	Case-control	OPCRIT	rs776401	17598910	C	T	C	245	978	547	1706	38	169	189	178	622	542
Benzel	2007	396/1342	Caucasian (UK)	Case-control	OPCRIT	rs4733376	17598910	G	A	G	97	245	695	2437	6	85	305	11	223	1107
Jungerius	2008	310/880	Netherlands	case-control	DSM-IV	rs10503929	17893707	C	T	C	104	204	518	836	9	86	216	20	164	336
Jungerius	2008	310/880	Netherlands	case-control	DSM-IV	rs4281084	17893707	A	G	A	157	253	465	785	20	117	174	31	191	297
Crowley	2008	738/733	USA (Mixed)	Case-control	DSM-IV	rs6994992	18286587	T	C	T	561	614	889	838	99	363	263	124	366	236
Hanninen	2008	113/393	Finnish	Case-control	DSM-IV	rs35753505	17901998	C	T	C	99	319	127	467	19	61	33	55	209	129
Vilella	2008	589/615	Spanish	Case-Control	DSM-IV	rs764059	17408693	G	A	G	188	210	990	1022	15	158	416	18	174	424
Vilella	2008	589/615	Spanish	Case-Control	DSM-IV	rs3924999	17408693	A	G	A	495	504	683	726	104	287	198	103	298	214
Vilella	2008	589/615	Spanish	Case-Control	DSM-IV	rs62510682	17408693	T	G	G	436	443	742	787	81	274	234	80	283	252
Vilella	2008	589/615	Spanish	Case-Control	DSM-IV	rs35753505	17408693	C	T	C	423	418	753	812	76	271	241	71	276	268
Ikeda	2008	1126/1022	Japanese	Case-control	DSM-IV	rs3924999	18282690	A	G	A	1671	1593	495	425	634	403	46	630	333	46
Ikeda	2008	1126/1022	Japanese	Case-control	DSM-IV	rs62510682	18282690	T	G	G	251	236	1983	1802	13	225	879	10	216	793
Ikeda	2008	1126/1022	Japanese	Case-control	DSM-IV	rs35753505	18282690	C	T	C	1202	1049	1026	971	315	572	227	278	493	239
Ikeda	2008	1126/1022	Japanese	Case-control	DSM-IV	rs6994992	18282690	T	C	T	1225	1074	1015	950	327	571	222	278	518	216
Ikeda	2008	1126/1022	Japanese	Case-control	DSM-IV	rs4733376	18282690	G	A	G	731	634	1495	1374	119	493	501	100	434	470
Ikeda	2008	1126/1022	Japanese	Case-control	DSM-IV	rs2466058	18282690	T	C	T	258	212	1944	1744	16	226	859	16	180	782
Ikeda	2008	1126/1022	Japanese	Case-control	DSM-IV	rs6468118	18282690	C	G	C	373	372	1867	1652	33	307	780	33	306	673
Ikeda	2008	1126/1022	Japanese	Case-control	DSM-IV	rs10503917	18282690	T	A	T	204	178	2034	1850	10	184	925	10	158	846
Ikeda	2008	1126/1022	Japanese	Case-control	DSM-IV	rs10107065	18282690	A	G	G	738	658	1498	1362	112	514	492	103	452	455
Ikeda	2008	1262/1172	Japanese	Case-control	DSM-IV	rs6468118	18282690	C	G	C	437	386	2055	1944	48	341	857	41	304	820
Ikeda	2008	1262/1172	Japanese	Case-control	DSM-IV	rs10503917	18282690	T	A	T	165	168	2335	2164	7	151	1092	7	154	1005
Ikeda	2008	1262/1172	Japanese	Case-control	DSM-IV	rs10107065	18282690	A	G	G	844	759	1648	1567	157	530	559	131	497	535
Shiota	2008	416/520	Japanese	Case-control	DSM-IV	rs3924999	18704261	A	G	A	657	795	175	233	254	149	13	309	177	28
Shiota	2008	416/520	Japanese	Case-control	DSM-IV	rs62510682	18704261	T	G	G	97	115	731	921	6	85	323	8	99	411
Shiota	2008	416/520	Japanese	Case-control	DSM-IV	rs35753505	18704261	C	T	C	442	543	382	479	120	202	90	154	235	122
Shiota	2008	416/520	Japanese	Case-control	DSM-IV	rs6988339	18704261	G	A	G	429	490	403	550	107	215	94	119	252	149
Shiota	2008	416/520	Japanese	Case-control	DSM-IV	rs2954041	18704261	T	G	T	284	310	508	672	53	178	165	58	194	239
Shiota	2008	416/520	Japanese	Case-control	DSM-IV	rs2439272	18704261	A	G	A	166	195	652	815	22	122	265	21	153	331
Shiota	2008	416/520	Japanese	Case-control	DSM-IV	rs6994992	18704261	T	C	T	431	548	395	486	119	193	101	151	246	120
Shiota	2008	416/520	Japanese	Case-control	DSM-IV	rs1081062	18704261	C	T	C	99	124	727	894	4	91	318	5	114	390
Shiota	2008	416/520	Japanese	Case-control	DSM-IV	rs2466058	18704261	T	C	T	86	130	722	872	5	76	323	5	120	376
Shiota	2008	416/520	Japanese	Case-control	DSM-IV	rs2919381	18704261	A	G	G	367	456	463	584	90	187	138	102	252	166
Sanders	2008	1870/2002	USA, Australia	Case-control	DSM-IV	rs73235619	18198266	A	G	G	415	448	3325	3556	23	369	1478	25	398	1579
Sanders	2008	1870/2002	USA, Australia	Case-control	DSM-IV	rs3924999	18198266	A	G	A	1540	1630	2200	2374	317	906	647	332	966	704
Sanders	2008	1870/2002	USA, Australia	Case-control	DSM-IV	rs3735782	18198266	C	A	A	1712	1871	2026	2135	392	928	549	437	997	569
Sanders	2008	1870/2002	USA, Australia	Case-control	DSM-IV	rs62510682	18198266	T	G	G	1291	1421	2449	2583	223	845	802	252	917	833
Sanders	2008	1870/2002	USA, Australia	Case-control	DSM-IV	rs35753505	18198266	C	T	C	1381	1412	2361	2590	255	871	745	249	914	838
Sanders	2008	1870/2002	USA, Australia	Case-control	DSM-IV	rs2954041	18198266	T	G	T	55	51	3683	3951	0	55	1814	0	51	1950
Sanders	2008	1870/2002	USA, Australia	Case-control	DSM-IV	rs2439272	18198266	A	G	A	1447	1626	2293	2378	280	887	703	330	966	706
Sanders	2008	1870/2002	USA, Australia	Case-control	DSM-IV	rs10503929	18198266	C	T	C	624	737	3116	3267	52	520	1298	68	601	1333
Sanders	2008	1870/2002	USA, Australia	Case-control	DSM-IV	rs6994992	18198266	T	C	T	1515	1598	2225	2406	307	901	662	319	960	723
Sanders	2008	1870/2002	USA, Australia	Case-control	DSM-IV	rs113317778	18198266	A	G	G	475	529	3265	3475	30	415	1425	35	459	1508
Sanders	2008	1870/2002	USA, Australia	Case-control	DSM-IV	rs1081062	18198266	C	T	C	987	1089	2753	2915	130	727	1013	148	793	1061
Sanders	2008	1870/2002	USA, Australia	Case-control	DSM-IV	rs776401	18198266	C	T	C	1403	1481	2337	2523	263	877	730	274	933	795
Sanders	2008	1870/2002	USA, Australia	Case-control	DSM-IV	rs4281084	18198266	A	G	A	874	917	2864	3087	102	670	1097	105	707	1190
Sanders	2008	1870/2002	USA, Australia	Case-control	DSM-IV	rs7014762	18198266	A	T	A	931	964	2809	3038	116	699	1055	116	732	1153
Bramon	2008	64/35	UK	Case-control	DSM-IV	rs35753505	18571900	C	T	C	56	29	64	39	11	34	15	6	17	11
Bramon	2008	64/35	UK	Case-control	DSM-IV	478B14-848 (0)	18571900	0	non 0	0	42	28	86	42
Bramon	2008	64/35	UK	Case-control	DSM-IV	420M9-1395 (0)	18571900	0	non 0	0	38	42	86	26
Hong	2008	244/186	USA (Mixed)	Case-control	DSM-IV	rs3924999	17631867	A	G	A	132	113	348	259	18	96	126	17	79	90
Hong	2008	244/186	USA (Mixed)	Case-control	DSM-IV	rs10503929	17631867	C	T	C	45	38	435	334	2	41	197	2	34	150
Alaerts	2009	486/514	Swedish	Case-control	DSM-IV	rs73235619	19652122	A	G	G	101	95	871	933	5	91	390	4	87	423
Alaerts	2009	486/514	Swedish	Case-control	DSM-IV	rs35753505	19652122	C	T	C	324	360	648	668	54	216	216	63	234	217
Alaerts	2009	486/514	Swedish	Case-control	DSM-IV	rs62510682	19652122	T	G	G	309	340	663	688	49	211	226	56	228	230
Alaerts	2009	486/514	Swedish	Case-control	DSM-IV	rs6994992	19652122	T	C	T	369	418	603	610	70	229	187	85	248	181
Alaerts	2009	486/514	Swedish	Case-control	DSM-IV	rs113317778	19652122	A	G	G	106	136	866	892	6	94	386	9	118	387
Alaerts	2009	486/514	Swedish	Case-control	DSM-IV	478B14-848 (0)	19652122	0	non 0	0	385.89	406.07	586.11	621.93
Alaerts	2009	486/514	Swedish	Case-control	DSM-IV	420M9-1395 (0)	19652122	0	non 0	0	465.59	526.34	506.41	501.66
Pedrosa	2009	176/175	USA (Caucasian)	Case-Control	Mixed	rs7825588	19521112	A	G	A	44	42	290	304	6	32	129	0	42	131
Jonsson	2009	837/1473	Caucasian (Denmark, Norway, Sweden))	Case-Control	Mixed	rs3924999	19439994	A	G	A	619	1064	1053	1880	115	389	332	211	642	619
Jonsson	2009	837/1473	Caucasian (Denmark, Norway, Sweden))	Case-Control	Mixed	rs62510682	19439994	T	G	G	383	1004	709	1940	70	243	233	162	680	630
Jonsson	2009	837/1473	Caucasian (Denmark, Norway, Sweden))	Case-Control	Mixed	rs2954041	19439994	T	G	T	38	75	1632	2869	0	38	797	3	69	1400
Jonsson	2009	837/1473	Caucasian (Denmark, Norway, Sweden))	Case-Control	Mixed	rs10503929	19439994	C	T	C	307	595	1363	2351	26	255	554	60	475	938
Jonsson	2009	837/1473	Caucasian (Denmark, Norway, Sweden))	Case-Control	Mixed	rs6994992	19439994	T	C	T	647	1229	1011	1709	123	401	305	254	721	494
Jonsson	2009	837/1473	Caucasian (Denmark, Norway, Sweden))	Case-Control	Mixed	rs1503488	19439994	A	G	A	407	654	1261	2286	48	311	475	76	502	892
Jonsson	2009	837/1473	Caucasian (Denmark, Norway, Sweden))	Case-Control	Mixed	rs776401	19439994	C	T	C	622	1036	1048	1908	111	400	324	176	684	612
Jonsson	2009	837/1473	Caucasian (Denmark, Norway, Sweden))	Case-Control	Mixed	rs701955	19439994	G	C	G	399	639	1265	2295	46	307	479	73	493	901
Jonsson	2009	837/1473	Caucasian (Denmark, Norway, Sweden))	Case-Control	Mixed	rs1354334	19439994	T	G	G	632	1195	1040	1747	116	400	320	238	719	514
Jonsson	2009	837/1473	Caucasian (Denmark, Norway, Sweden))	Case-Control	Mixed	rs74942016	19439994	G	T	T	51	107	1613	2837	1	49	782	1	105	1366
Jonsson	2009	837/1473	Caucasian (Denmark, Norway, Sweden))	Case-Control	Mixed	rs148167	19439994	T	A	Unknown	626	1036	1046	1908	113	400	323	176	684	612
Jonsson	2009	837/1473	Caucasian (Denmark, Norway, Sweden))	Case-Control	Mixed	rs35753505	19439994	C	T	C	385	1101	707	1835	70	245	231	206	689	573
So	2010	489/519	Chinese	Case-Control	DSM-IV	rs6986716	19367581	m	M	Unknown	274	247	664	711	40	194	235	32	183	264
So	2010	489/519	Chinese	Case-Control	DSM-IV	rs7016691	19367581	A	T	A	122	120	850	888	8	106	372	7	106	391
So	2010	489/519	Chinese	Case-Control	DSM-IV	rs1531746	19367581	C	T	C	376	278	594	514	73	230	182	72	134	190
So	2010	489/519	Chinese	Case-Control	DSM-IV	rs10503915	19367581	C	T	C	145	165	817	821	11	123	347	14	137	342
So	2010	489/519	Chinese	Case-Control	DSM-IV	rs10503904	19367581	G	A	G	114	124	848	868	7	100	374	8	108	380
Haraldsson	2010	113/106	Iceland	Case-control	RDC-SADS(L)	rs4623364	19575259	C	G	G	66	65	47	41
Haraldsson	2010	113/106	Iceland	Case-control	RDC-SADS(L)	rs6994992	19575259	T	C	T	64	57	48	45
Rethelyi	2010	280/230	Hungarian	Case-control	DSM-IV	rs73235619	19937977	A	G	G	64	55	496	405	4	56	220	3	49	178
Rethelyi	2010	280/230	Hungarian	Case-control	DSM-IV	rs35753505	19937977	C	T	C	209	164	351	296	39	131	110	29	106	95
Rethelyi	2010	280/230	Hungarian	Case-control	DSM-IV	rs62510682	19937977	T	G	G	170	157	390	303	26	118	136	27	103	100
Rethelyi	2010	280/230	Hungarian	Case-control	DSM-IV	rs6994992	19937977	T	C	T	222	182	338	278	44	134	102	36	110	84
Squassina	2010	171/349	Italian	Case-control	DSM-IV	rs73235619	20061032	A	G	G	45	101	297	597	3	39	129	7	87	255
Squassina	2010	171/349	Italian	Case-control	DSM-IV	rs35753505	20061032	C	T	C	143	259	199	439	34	75	62	42	175	132
Squassina	2010	171/349	Italian	Case-control	DSM-IV	rs62510682	20061032	T	G	G	114	237	228	461	17	80	74	38	161	150
Squassina	2010	171/349	Italian	Case-control	DSM-IV	rs6994992	20061032	T	C	T	160	286	182	412	39	82	50	59	168	122
Squassina	2010	171/349	Italian	Case-control	DSM-IV	rs4623364	20061032	C	G	G	103	196	239	502	14	75	82	28	140	181
Garcia-barcelo	2011	270/270	Chinese	Case-control	DSM-IV	rs74942016	20978455	G	T	T	540	540	0	0	270	0	0	270	0	0
Naz	2011	100/70	Pakistani	Case-Control	Unknown	rs3924999	21127983	A	G	A	29	7	171	133	0	29	71	0	7	63
Naz	2011	100/70	Pakistani	Case-Control	Unknown	rs2954041	21127983	T	G	T	0	0	200	140	0	0	100	0	0	70
Moon	2011	273/479	Central Valley of Costa-Rica	Case-control	DSM-IV	rs6994992	21745728	T	C	T	195	338	351	620	38	119	116	60	218	201
Moon	2011	273/479	Central Valley of Costa-Rica	Case-control	DSM-IV	rs3924999	21745728	A	G	A	186	333	360	625	27	132	114	62	209	208
Moon	2011	273/479	Central Valley of Costa-Rica	Case-control	DSM-IV	rs74942016	21745728	G	T	T	529	925	17	33	256	17	0	446	33	0
Papiol	2011	1071/1056	German (CAU)	Case-control	DSM-IV-TR	rs73235619	21234898	A	G	G	275	253	1827	1847	14	247	790	16	221	813
Papiol	2011	1071/1056	German (CAU)	Case-control	DSM-IV-TR	rs35753505	21234898	C	T	C	706	722	1396	1384	119	468	464	124	474	455
Papiol	2011	1071/1056	German (CAU)	Case-control	DSM-IV-TR	rs62510682	21234898	T	G	G	752	762	1354	1348	133	486	434	136	490	429
Papiol	2011	1071/1056	German (CAU)	Case-control	DSM-IV-TR	rs6994992	21234898	T	C	T	794	804	1306	1304	152	490	408	154	496	404
Papiol	2011	1071/1056	German (CAU)	Case-control	DSM-IV-TR	478B14-848 (0)	21234898	0	non 0	0	1061	1036	1035	1074
Papiol	2011	1071/1056	German (CAU)	Case-control	DSM-IV-TR	420M9-1395 (0)	21234898	0	non 0	0	1496	1479	598	627
Shariati	2011	95/95	Iran	Case-control	DSM-IV	rs62510682	23508206	T	G	G	51.3	80.75	138.7	109.25	7.6	36.1	51.3	10.45	59.85	24.7
Yang	2012	221/359	Korean	Case-control	DSM-IV	rs7014762	23319876	A	T	A	146	239	294	467	23	100	97	41	157	155
Yang	2012	221/359	Korean	Case-control	DSM-IV	rs11998176	23319876	A	T	T	403	666	39	52	183	37	1	309	48	2
Yang	2012	221/359	Korean	Case-control	DSM-IV	rs3924999	23319876	A	G	A	357	535	85	183	143	71	7	198	139	22
Kang	2012	287/120	Chinese	Case-control	DSM-IV	rs35753505	22467496	C	T	C	381	150	193	90	131	119	37	50	50	20
Kang	2012	287/120	Chinese	Case-control	DSM-IV	rs3924999	22467496	A	G	A	341	160	233	80	92	157	38	50	60	10
Kang	2012	287/120	Chinese	Case-control	DSM-IV	rs2954041	22467496	T	G	T	246	98	328	142	47	152	88	17	64	39
Crisafulli	2012	221/170	Korean	Case-control	DSM-IV	rs6994992	22120873	T	C	T	250	198	192	142	63	124	34	58	82	30
Crisafulli	2012	221/170	Korean	Case-control	DSM-IV	rs4541858	22120873	A	G	G	358	259	82	81	144	70	6	99	61	10
Crisafulli	2012	221/170	Korean	Case-control	DSM-IV	rs2466062	22120873	A	G	G	356	264	86	76	141	74	6	103	58	9
Crisafulli	2012	221/170	Korean	Case-control	DSM-IV	rs2976515	22120873	C	A	A	277	212	165	126	86	105	30	61	90	18
Crisafulli	2012	221/170	Korean	Case-control	DSM-IV	rs2919378	22120873	C	T	T	290	224	152	116	92	106	23	70	84	16
Weickert	2012	37/37	Australian (Caucasian)	Case-control	DSM-IV	rs73235619	22832904	A	G	G	9	5	65	69	0	9	28	0	5	32
Weickert	2012	37/37	Australian (Caucasian)	Case-control	DSM-IV	rs35753505	22832904	C	T	C	24	28	50	44	5	14	18	7	14	15
Weickert	2012	37/37	Australian (Caucasian)	Case-control	DSM-IV	rs62510682	22832904	T	G	G	24	24	44	50	5	14	15	4	16	17
Weickert	2012	37/37	Australian (Caucasian)	Case-control	DSM-IV	rs6994992	22832904	T	C	T	27	29	47	45	6	15	16	6	17	14
Weickert	2012	37/37	Australian (Caucasian)	Case-control	DSM-IV	rs4281084	22832904	A	G	A	20	21	54	53	4	12	21	2	17	18
Weickert	2012	37/37	Australian (Caucasian)	Case-control	DSM-IV	rs7014762	22832904	A	T	A	21	21	53	53	4	13	20	2	17	18
Gutierrez-Fernandez	2014	215/650	Spanish	Case-control	DSM-IV	rs73235619	25244971	A	G	G	47	173	379	1109	2	43	168	13	147	481
Gutierrez-Fernandez	2014	215/650	Spanish	Case-control	DSM-IV	rs35753505	25244971	C	T	C	138	405	276	701	30	78	99	75	255	223
Gutierrez-Fernandez	2014	215/650	Spanish	Case-control	DSM-IV	rs62510682	25244971	T	G	G	143	405	287	815	30	83	102	74	257	279
Gutierrez-Fernandez	2014	215/650	Spanish	Case-control	DSM-IV	rs6994992	25244971	T	C	T	168	495	260	769	38	92	84	94	307	231
Gutierrez-Fernandez	2014	215/650	Spanish	Case-control	DSM-IV	rs113317778	25244971	A	G	G	41	32	377	428	2	37	170	1	30	199
Thirunavukkarasu	2014	38/37	Indian	Case-control	DSM-IV	rs35753505	25042954	C	T	C	25	26	51	48	5	15	18	3	20	14
Terzic	2015	138/94	Slovenian	Case-control	DSM-IV	rs10503929	25529856	C	T	C	61	48	215	144	6	49	83	5	38	53
Terzic	2016	138/95	Slovenian	Case-control	DSM-IV	rs3924999	25529856	A	G	A	84	52	192	136	14	56	68	5	42	47

## Sheet: Family Studies
										Transmission/Nontransmission from heterozygous parent to affected offspring (SZ)
Author	Year	Parent-proband trios	Ancestry	Method	Criteria	SNP ID	Pubmed ID	A allele	B allele	A allele Transmitted	A allele Nontransmitted	B allele transmitted	B allele nontransmitted
Yang	2003	246	Chinese	TDT	ICD-10	rs35753505	12874607	C	T	123	82	82	123
Yang	2003	246	Chinese	TDT	ICD-10	rs3924999	12874607	A	G	98	145	145	98
Yang	2003	246	Chinese	TDT	ICD-10	rs2954041	12874607	T	G	169	93	93	169
Zhao	2004	352	Chinese	TDT	DSM-III-R	rs35753505	14729827	C	T	173	149	149	173
Zhao	2004	352	Chinese	TDT	DSM-III-R	rs62510682	14729827	T	G	30	47	47	30
Zhao	2004	352	Chinese	TDT	DSM-III-R	rs6994992	14729827	T	C	155	143	143	155
Zhao	2004	352	Chinese	TDT	DSM-III-R	478B14-848 (4)	14729827	4	non 4	166	141	141	166
Zhao	2004	352	Chinese	TDT	DSM-III-R	420M9-1395 (-2)	14729827	(-2)	non (-2)	139	111	111	139
Li	2004	184	Chinese	TDT	Mixed	420M9-1395 (-2)	15007393	(-2)	non (-2)	313.69	304.32	304.32	313.69
Hong	2004	221+15 bios	Portuguese	TDT	DSM-IV	rs3924999	15276238	A	G	88	64	64	88
Petryshen	2005	111	Portuguese	TDT	DSM-IV	rs73235619	15545978	A	G	30	18	18	30
Petryshen	2005	111	Portuguese	TDT	DSM-IV	rs35753505	15545978	C	T	30	33	33	30
Petryshen	2005	111	Portuguese	TDT	DSM-IV	rs62510682	15545978	T	G	35	35	35	35
Petryshen	2005	111	Portuguese	TDT	DSM-IV	rs6994992	15545978	T	C	44	49	49	44
Petryshen	2005	111	Portuguese	TDT	DSM-IV	rs113317778	15545978	A	G	13	18	18	13
Petryshen	2005	111	Portuguese	TDT	DSM-IV	rs764059	15545978	G	A	22	24	24	22
Petryshen	2005	111	Portuguese	TDT	DSM-IV	SNP8NRG103492	15545978	G	T	8	11	11	8
Petryshen	2005	111	Portuguese	TDT	DSM-IV	rs2439272	15545978	A	G	49	48	48	49
Petryshen	2005	111	Portuguese	TDT	DSM-IV	rs6988339	15545978	G	A	51	52	52	51
Petryshen	2005	111	Portuguese	TDT	DSM-IV	rs4733376	15545978	G	A	27	29	29	27
Petryshen	2005	111	Portuguese	TDT	DSM-IV	rs2466058	15545978	T	C	19	19	19	19
Petryshen	2005	111	Portuguese	TDT	DSM-IV	478B14-848 (-2)	15545978	(-2)	non (-2)	20	17	17	20
Petryshen	2005	111	Portuguese	TDT	DSM-IV	478B14-848 (0)	15545978	0	non 0	46	46	46	46
Petryshen	2005	111	Portuguese	TDT	DSM-IV	478B14-848 (2)	15545978	2	non 2	36	35	35	36
Petryshen	2005	111	Portuguese	TDT	DSM-IV	478B14-848 (4)	15545978	4	non 4	31	45	45	31
Petryshen	2005	111	Portuguese	TDT	DSM-IV	478B14-848 (6)	15545978	6	non 6	32	23	23	32
Petryshen	2005	111	Portuguese	TDT	DSM-IV	420M9-1395 (-4)	15545978	(-4)	non (-4)	6	7	7	6
Petryshen	2005	111	Portuguese	TDT	DSM-IV	420M9-1395 (-2)	15545978	(-2)	non (-2)	42	35	35	42
Petryshen	2005	111	Portuguese	TDT	DSM-IV	420M9-1395 (0)	15545978	0	non 0	49	47	47	49
Petryshen	2005	111	Portuguese	TDT	DSM-IV	420M9-1395 (2)	15545978	2	non2	45	51	51	45
Petryshen	2005	111	Portuguese	TDT	DSM-IV	420M9-1395 (4)	15545978	4	non 4	7	7	7	7
Petryshen	2005	111	Portuguese	TDT	DSM-IV	420M9-1395 (6)	15545978	6	non 6	4	3	3	4
Petryshen	2005	111	Portuguese	TDT	DSM-IV	420M9-1395 (8)	15545978	8	non 8	7	10	10	7
Rosa	2007	151	Spanish	TDT	DSM-IV	rs73235619	17503451	A	G	32	260	260	32
Rosa	2007	151	Spanish	TDT	DSM-IV	rs62510682	17503451	T	G	70	148	148	70
Rosa	2007	151	Spanish	TDT	DSM-IV	rs10503929	17503451	C	T	25	263	263	25
Georgieva	2008	634	Bulgarian	TDT	DSM-IV	rs35753505	18466881	C	T	252	311	311	252
Georgieva	2008	634	Bulgarian	TDT	DSM-IV	rs62510682	18466881	T	G	293	281	281	293
Georgieva	2008	634	Bulgarian	TDT	DSM-IV	rs6994992	18466881	T	C	311	300	300	311
Georgieva	2008	634	Bulgarian	TDT	DSM-IV	rs113317778	18466881	A	G	39	34	34	39
Georgieva	2008	634	Bulgarian	TDT	DSM-IV	rs7014762	18466881	A	T	251	227	227	251
Georgieva	2008	634	Bulgarian	TDT	DSM-IV	rs1081062	18466881	C	T	69	76	76	69
Zhang	2009	258	Chinese	TDT	CCMD-3	rs35753505	19199244	C	T	228	129	129	228
Zhang	2009	258	Chinese	TDT	CCMD-3	rs7820838	19199244	C	T	75	99	99	75
Zhang	2009	258	Chinese	TDT	CCMD-3	rs113317778	19199244	A	G	99	18	18	99
Zhang	2009	258	Chinese	TDT	CCMD-3	rs3924999	19199244	A	G	201	141	141	201

## Sheet: 5 marker Haplotype
							Frequency (%)		Frequency (%)
Author	Year	Case/control (Family)	Ancestry	Method	Criteria	Pubmed ID	Risk Haplotype (patients)	Other Haplotype (patients)	Risk Haplotype (Controls)	Other Haplotype (Controls)
Stefansson	2002	402/394	Icelandic	case-control	DSM-III-R	12145742	32.1	67.9	25.1	74.9
Stefansson	2003	609/618	Scotland	case-control	DSM-III-R	12478479	35.4	64.6	27.4	72.6
Iwata	2004	607/515	Japanese	case-control	DSM-IV	14699424	45.2	54.8	45.1	54.9
Petryshen	2005	432/353	Portuguese	Case-control	DSM-IV	15545978	29.4	70.6	28.2	71.8
Alaerts	2009	486/514	Swedish	Case-control	DSM-IV	19652122	28.8	71.2	29.7	70.3

## Sheet: 7 marker haplotype
							Frequency (%)		Frequency (%)
Author	Year	Case/control (Family)	Ancestry	Method	Criteria	Pubmed ID	Risk Haploty[e (patients)	Other Haploty[e (patients)	Risk Haplotype (Controls)	Other Haplotype (Controls)
Stefansson	2002	402/394	Icelandic	case-control	DSM-III-R	12145742	14.4	85.6	7.6	92.4
Stefansson	2003	609/618	Scotland	case-control	DSM-III-R	12478479	10.2	89.8	5.9	94.1
Iwata	2004	607/515	Japanese	case-control	DSM-IV	14699424	4.5	95.5	4.3	95.7
Petryshen	2005	432/353	Portuguese	Case-control	DSM-IV	15545978	7.97	92.03	7.23	92.77
Alaerts	2009	486/514	Swedish	Case-control	DSM-IV	19652122	9.3	90.7	11.5	88.5
